# Supplementary material for: Mono-ethylhexyl phthalate stimulates prostaglandin secretion in human placental macrophages and THP-1 cells
Source: Reprod Biol Endocrinol. 2015 Jun 3;13:56. doi: 10.1186/s12958-015-0046-8 (PMC4462084; doi:10.1186/s12958-015-0046-8)
Supplement: Additional file 1: Figure S1. — Placental Macrophage Culture Purity. In this file, we have included the flow cytometry data from freshly isolated macrophages showing CD68+ cell percentages and an image of the placental macrophage cultures after 24 h of adherence purification. [file 12958_2015_46_MOESM1_ESM.zip]

Archive with 1 entries (1 files):
- 12958_2015_46_add1.rtf
